# Supplementary material for: The Screening of the Protective Antigens of Aeromonas hydrophila Using the Reverse Vaccinology Approach: Potential Candidates for Subunit Vaccine Development
Source: Vaccines (Basel). 2023 Jul 21;11(7):1266. doi: 10.3390/vaccines11071266 (PMC10383140; doi:10.3390/vaccines11071266)
Supplement: Supplementary file 1 [file vaccines-11-01266-s001.zip]

Archive with 2 entries (2 files):
- Table S3.xlsx
- vaccines-2481916-Tables S1 and S2.pdf
