# Supplementary material for: The Screening of the Protective Antigens of Aeromonas hydrophila Using the Reverse Vaccinology Approach: Potential Candidates for Subunit Vaccine Development
Source: Vaccines (Basel). 2023 Jul 21;11(7):1266. doi: 10.3390/vaccines11071266 (PMC10383140; doi:10.3390/vaccines11071266)
Supplement: Supplementary file 1 [file vaccines-11-01266-s001.zip › Table S3.xlsx]

## Sheet: Sheet1
Table S3. Candidate protein for transmembrane helix prediction
	TMHMM2.0	TMMTOP
AJE34408.	0	0
AJE34427.1	0	0
AJE34435.1	0	0
AJE34452.1	0
AJE34455.1	0
AJE34456.1	0
AJE34457.1	0
AJE34458.1	0
AJE34459.1	0
AJE34462.1	0
AJE34471.1	0
AJE34474.1	0	1
AJE34478.1	0
AJE34479.1	0	1
AJE34499.1
AJE34502.1
AJE34515.1	0	1
AJE34521.1	0	1
AJE34529.1
AJE34534.1
AJE34538.1
AJE34539.1
AJE34547.1
AJE34572.1
AJE34575.1
AJE34591.1
AJE34596.1
AJE34601.1
AJE38574.	0	1
AJE34608.1
AJE34614.1	0	1
AJE34617.1
AJE34619.1	0	1
AJE34620.1	0	1
AJE34624.1
AJE34625.1
AJE34631.1
AJE34659.1	0	1
AJE34663.1
AJE34664.1
AJE34668.1
AJE34669.1
AJE34670.1	0	1
AJE34682.1
AJE34686.1	0	1
AJE34694.1
AJE34695.1
AJE34696.1
AJE34700.1
AJE34704.1
AJE34708.1
AJE34710.1	0	1
AJE34724.1
AJE34730.1
AJE34731.1
AJE34755.1	1	1
AJE34758.1	0	1
AJE34797.1
AJE34817.1
AJE34820.1
AJE34824.1
AJE34833.1
AJE34838.1
AJE34852.1	0	1
AJE34853.1
AJE34854.1
AJE34855.1
AJE34856.1	0	1
AJE34857.1
AJE34863.1
AJE34864.1
AJE34876.1
AJE34879.1
AJE34899.1
AJE34901.1	1	0
AJE34907.1
AJE34913.1	0	1
AJE34914.1
AJE34915.1
AJE34917.1	0	1
AJE34931.1	0	1
AJE34953.1
AJE34967.1
AJE34981.1
AJE34982.1	0	1
AJE34983.1
AJE34984.1
AJE34988.1	0	1
AJE34989.1
AJE34997.1	0	1
AJE35003.1
AJE35004.1
AJE35005.1
AJE35006.1	1	1
AJE35019.1
AJE35020.1	0	1
AJE35025.1
AJE35028.1
AJE35031.1
AJE35032.1
AJE35033.1	0	1
AJE35038.1	0	1
AJE35043.1
AJE35071.1
AJE35072.1
AJE35073.1
AJE35074.1
AJE35075.1
AJE35077.1
AJE35087.1
AJE35103.1	1	1
AJE35124.1
AJE35133.1
AJE35139.1
AJE35143.1
AJE35145.1	0	1
AJE35148.1
AJE35151.1
AJE35152.1
AJE35162.1
AJE35163.1
AJE35164.1
AJE35169.1	0	1
AJE35173.1
AJE35182.1
AJE35184.1
AJE35189.1
AJE35196.1
AJE35197.1
AJE35198.1
AJE35199.1	0	1
AJE35201.1
AJE35212.1
AJE35214.1
AJE35218.1
AJE35227.1
AJE35239.1
AJE35258.1
AJE35262.1
AJE35271.1	0	1
AJE35277.1
AJE35303.1	0	1
AJE35309.1	0	1
AJE35310.1
AJE35312.1	0	1
AJE35313.1
AJE35314.1
AJE35318.1
AJE35325.1
AJE35335.1
AJE35336.1
AJE35337.1
AJE35344.1
AJE35363.1
AJE35368.1
AJE35371.1	0	1
AJE35378.1
AJE35389.1
AJE35390.1
AJE35393.1
AJE35400.1
AJE35401.1
AJE35428.1
AJE35431.1
AJE35448.1	0	1
AJE35455.1
AJE35464.1
AJE35466.1
AJE35469.1	0	1
AJE35486.1
AJE35490.1	0	1
AJE35503.1
AJE35513.1
AJE35514.1
AJE35519.1
AJE35523.1
AJE35526.1	0	1
AJE35527.1
AJE35529.1	0	1
AJE35536.1
AJE35548.1
AJE35554.1
AJE35555.1
AJE35563.1
AJE35564.1	0	1
AJE35565.1	0	1
AJE35573.1
AJE35585.1	0	1
AJE35595.1
AJE35606.1	0	1
AJE35608.1	0	1
AJE35611.1
AJE35612.1
AJE35614.1
AJE35617.1
AJE35622.1
AJE35623.1
AJE35624.1
AJE35628.1
AJE35629.1
AJE35636.1
AJE35640.1
AJE35641.1
AJE35643.1	0	1
AJE35644.1
AJE35660.1
AJE35662.1
AJE35674.1
AJE35677.1
AJE35679.1
AJE35690.1
AJE35694.1
AJE35704.1
AJE35717.1
AJE35718.1
AJE35734.1
AJE35744.1
AJE35750.1
AJE35757.1	0	1
AJE35758.1
AJE35759.1
AJE35760.1
AJE38583.1	0	1
AJE35764.1
AJE35800.1	0	1
AJE35814.1
AJE35815.1
AJE35816.1
AJE35817.1
AJE35818.1
AJE35827.1
AJE35828.1
AJE35841.1
AJE35854.1
AJE35856.1
AJE35857.1
AJE35863.1
AJE35864.1
AJE35869.1	0	1
AJE35871.1	0	1
AJE35877.1
AJE35880.1
AJE35886.1
AJE35887.1	0	1
AJE35888.1
AJE35892.1
AJE35893.1	0	1
AJE35897.1	1	1
AJE35908.1
AJE35910.1
AJE35912.1	1	1
AJE35920.1
AJE35935.1
AJE35939.1	0	1
AJE35952.1
AJE35963.1
AJE35970.1
AJE35973.1
AJE35978.1	0	1
AJE35979.1
AJE35980.1
AJE35982.1
AJE35983.1	1	1
AJE35997.1
AJE36021.1
AJE36027.1	0	1
AJE36030.1
AJE36054.1	0	1
AJE36055.1
AJE36060.1
AJE36080.1
AJE36098.1
AJE36099.1	0	1
AJE36107.1	0	1
AJE36108.1
AJE36112.1
AJE36114.1	0	1
AJE36123.1	1	1
AJE36147.1
AJE36173.1
AJE36197.1	0	1
AJE36202.1
AJE36238.1
AJE36246.1
AJE36247.1
AJE36250.1	0	1
AJE36260.1
AJE36284.1
AJE36285.1
AJE36303.1
AJE36307.1
AJE36336.1
AJE36337.1
AJE36338.1	0	1
AJE36404.1
AJE36406.1
AJE36422.1	0	1
AJE36432.1	0	1
AJE36441.1	0	1
AJE36456.1	0	1
AJE36462.1	0	1
AJE36465.1
AJE36469.1	0	1
AJE36485.1
AJE36491.1
AJE36502.1
AJE36510.1
AJE36517.1
AJE36521.1
AJE36554.1
AJE36556.1
AJE36586.1
AJE36587.1
AJE36599.1
AJE36600.1
AJE36601.1
AJE36607.1
AJE36612.1
AJE36618.1
AJE36620.1	1	0
AJE36622.1	0	1
AJE36625.1	0	1
AJE36635.1
JE36646.1
AJE36650.1
AJE36654.1
AJE36659.1
AJE36668.1
AJE36673.1
AJE36682.1	0	1
AJE36684.1	0	1
AJE36695.1
AJE36705.1
AJE36710.1
AJE36725.1	0	1
AJE36730.1	0	1
AJE36737.1
AJE36773.1
AJE36778.1
AJE36779.1
AJE36799.1
AJE36802.1
AJE36807.1
AJE36835.1	0	1
AJE36852.1	0	1
AJE36855.1
AJE36875.1	0	1
AJE36876.1
AJE36878.1	0	1
AJE36882.1	0	1
AJE36888.1
AJE36893.1
AJE36896.1
AJE36899.1
AJE36905.1
AJE36909.1
AJE36910.1
AJE36911.1
AJE36912.1
AJE36913.1
AJE36914.1
AJE36919.1	0	1
AJE36936.1	0	1
AJE36937.1
AJE36964.1
AJE36981.1
AJE36983.1
AJE36984.1
AJE36999.1	1	1
AJE37004.1
AJE37005.1
AJE37010.1
AJE37015.1
AJE37018.1
AJE37022.1
AJE37026.1
AJE37038.1
AJE37049.1
AJE37054.1
AJE37055.1
AJE37061.1
AJE37067.1	0	1
AJE37070.1
AJE37095.1
AJE37100.1	0	1
AJE37104.1
AJE37108.1
AJE37113.1
AJE37114.1
AJE37115.1	0	1
AJE37118.1
AJE37119.1
AJE37120.1
AJE37128.1
AJE37171.1
AJE37178.1
AJE37205.1
AJE37206.1	0	1
AJE37210.1
AJE37212.1	1	1
AJE37242.1
AJE37249.1
AJE37264.1	0	1
AJE37274.1
AJE37293.1
AJE37307.1	0	1
AJE37308.1	0	1
AJE37309.1
AJE37312.1
AJE37315.1
AJE37318.1	0	1
AJE37322.1
AJE37324.1
AJE37335.1	0	1
AJE37341.1	0	1
AJE37342.1	0	1
AJE37343.1	0	1
AJE37358.1
AJE37365.1	0	1
AJE37366.1
AJE37383.1
AJE37384.1
AJE37385.1
AJE37389.1	0	1
AJE37395.1
AJE37396.1
AJE37397.1
AJE37398.1
AJE37403.1
AJE37412.1
AJE37413.1	0	1
AJE37418.1
AJE37422.1	0	1
AJE37433.1	0	1
AJE37434.1
AJE37448.1	0	1
AJE37449.1
AJE37460.1	1	0
AJE37465.1
AJE37470.1	1	1
AJE37472.1
AJE37474.1
AJE37483.1
AJE37484.1
AJE37487.1	0	1
AJE37494.1
AJE37500.1
AJE37505.1
AJE37516.1
AJE37517.1
AJE37521.1
AJE37522.1
AJE37523.1
AJE37528.1
AJE37529.1
AJE37544.1
AJE37548.1
AJE37550.1
AJE37557.1
AJE37560.1	0	1
AJE37561.1	0	1
AJE37563.1
AJE37593.1
AJE37598.1	0	1
AJE37599.1
AJE37617.1	0	1
AJE37618.1
AJE37622.1
AJE37623.1
AJE37624.1
AJE37629.1
AJE37630.1	0	1
AJE37632.1	0	1
AJE37635.1	0	1
AJE37648.1
AJE37650.1
AJE38653.1
AJE38658.1	0	1
AJE37654.1
AJE37673.1
AJE37705.1
AJE37706.1	0	1
AJE37713.1
AJE37714.1
AJE37722.1	0	1
AJE37728.1	0	1
AJE37735.1
AJE37738.1	0	1
AJE37740.1
AJE37742.1
AJE37743.1
AJE37749.1
AJE37759.1	0	1
AJE37761.1
AJE37767.1
AJE37771.1
AJE37778.1
AJE37781.1
AJE37784.1	0	1
AJE37794.1	0	1
AJE37796.1
AJE37804.1
AJE37811.1
AJE37813.1
AJE37819.1
AJE37829.1
AJE38658.1	0	1
AJE38653.1
AJE37837.1
AJE37844.1	0	1
AJE37849.1
AJE37858.1	1	1
AJE37866.1
AJE37871.1
AJE37873.1	0	1
AJE37878.1
AJE37880.1
AJE37882.1
AJE37888.1
AJE37899.1	1	1
AJE37907.1
AJE37909.1
AJE37914.1
AJE37929.1
AJE37931.1
AJE37938.1
AJE37939.1	0	1
AJE37952.1
AJE37958.1	0	1
AJE37973.1
AJE37979.1
AJE37985.1
AJE37994.1
AJE37995.1	0	1
AJE37998.1	0	1
AJE38001.1
AJE38008.1	0	1
AJE38012.1
AJE38013.1
AJE38014.1
AJE38015.1	0	1
AJE38016.1
AJE38017.1
AJE38020.1
AJE38026.1
AJE38040.1
AJE38062.1
AJE38071.1	0	1
AJE38072.1
AJE38087.1
AJE38089.1
AJE38104.1
AJE38105.1
AJE38106.1
AJE38107.1
AJE38108.1
AJE38110.1
AJE38111.1
AJE38115.1
AJE38116.1
AJE38117.1	0	1
AJE38123.1
AJE38125.1
AJE38131.1
AJE38132.1
AJE38142.1	0	1
AJE38146.1
AJE38161.1
AJE38163.1
AJE38164.1
AJE38165.1
AJE38168.1
AJE38173.1
AJE38179.1	0	1
AJE38187.1
AJE38188.1	0	1
AJE38189.1	0	1
AJE38201.1
AJE38202.1	0	1
AJE38203.1
AJE38204.1	0	1
AJE38205.1
AJE38211.1
AJE38225.1
AJE38226.1	0	1
AJE38237.1
AJE38249.1
AJE38250.1
AJE38256.1	1	0
AJE38274.1
AJE38287.1
AJE38288.1
AJE38289.1
AJE38290.1
AJE38291.1
AJE38340.1	0	1
AJE38356.1	0	1
AJE38364.1	0	1
AJE38374.1
AJE38378.1
AJE38397.1
AJE38398.1
AJE38403.1	0	1
AJE38407.1
AJE38414.1	0	1
AJE38669.1
AJE38671.1
AJE38440.1
AJE38441.1
AJE38466.1	0	1
AJE38478.1
AJE38488.1
AJE38489.1
AJE38501.1
AJE38510.1
AJE38514.1	0	1
AJE38519.1
AJE38534.1
AJE38535.1	0	1
AJE38539.1	0	1
AJE38545.1	0	1
AJE38562.1
AJE38565.1	0	1
AJE38573.1
